# Supplementary material for: Therapeutic effect of T-cell engager in two patients with autoimmune neuropathy
Source: Nat Commun. 2026 May 30;17:4816. doi: 10.1038/s41467-026-73819-1 (PMC13222356; doi:10.1038/s41467-026-73819-1)
Supplement: Supplementary file 4 — Source data [file 41467_2026_73819_MOESM4_ESM.zip]

Archive with 4 entries (4 files):
- Source Data File Fig. 1.xlsx
- Source Data File Fig. 2.xlsx
- Source Data File Fig. 3.xlsx
- Source Data File Fig. 4.xlsx
