# Supplementary material for: Therapeutic effect of T-cell engager in two patients with autoimmune neuropathy
Source: Nat Commun. 2026 May 30;17:4816. doi: 10.1038/s41467-026-73819-1 (PMC13222356; doi:10.1038/s41467-026-73819-1)
Supplement: Supplementary file 4 — Source data [file 41467_2026_73819_MOESM4_ESM.zip › Source Data File Fig. 1.xlsx]

## Sheet: Fig. 1
Fig. 1A
	Day	Max. walking distance [m]	Ultrasound Pattern Sum Score both	Nerve conduction velocity median nerve [m/s]	INCAT	Distal CMAP amplitude Tibial Nerve [mV]	DML Tibial Nerve [ms]
	-5	300	16	20.1	4	0.1	9.58
	12			19.8		0.5
	38	300	14	25.1	4	0.5	7.23
	68	1000	13	28	2	0.5	5.98
	95	1500	5	28.7	2	0.9	5.19
	120	1700	7	30.7	2	3	5.6
	151	2600	6	33.4	1	4.4	4.48
	179		7	33.4	0	4.8	6.13
	217	2970	4	31.4	0	4	5.42
	287	3830	4	41.7	0	6.4	3.65
Fig. 1B
	Day	I-RODS	painDETECT Score
	-5	30	17
	38	31	11
	68	35	18
	95	38	7
	120	43	9
	151	45	9
	179	48	9
	217	42	6
	287	45	3
