# Supplementary material for: Therapeutic effect of T-cell engager in two patients with autoimmune neuropathy
Source: Nat Commun. 2026 May 30;17:4816. doi: 10.1038/s41467-026-73819-1 (PMC13222356; doi:10.1038/s41467-026-73819-1)
Supplement: Supplementary file 4 — Source data [file 41467_2026_73819_MOESM4_ESM.zip › Source Data File Fig. 2.xlsx]

## Sheet: Fig. 2
Fig. 2A
	Day	CD19 B-cells [N/µl]
	-5	481
	1	313
	2	170
	3	164
	4	82
	5	65
	8	36
	9	30
	10	41
	11	36
	12	20
	15	4
	38	3
	39	2
	40	4
	68	1
	95	0
	120	0
	129	4
	151	21
	179	53
	217	56
	287	82
Fig. 2C
	Day	sBCMA [%]	M-Protein [g/L]	CD3+ T-Cells [N/µL]
	-5	100	1.7	1996
	1			1352
	2	101		185
	3			190
	4	82		42
	5			42
	8			514
	9			647
	10			599
	11	42		273
	12			235
	15			313
	38	19	0	1035
	39			446
	40			803
	68			2499
	95	57	0	1818
	120	43	0	1494
	129			1950
	151		0	1405
	179	93	0	1725
	217		0	1244
	287	60	0	1250
	Time Point	Naive B-cells [% of CD19+ B-cells]	Plasmablasts [% of CD19+ B-cells]	Plasma cells [% of CD3-Cd19- lymphocytes]
	Baseline	28.88	0.55	0.086
	Month 6	50.1676	1.06	0.17
	Month 9	54.3939	0.83	0.08
	Day	Free light chains (Kappa) [mg/L]
	-690	11.4
	-593	11.4
	-523	12.4
	-515	13.1
	-103	15.9
	-5	16.5
	3	12.8
	5	8.7
	8	7
	10	6.2
	15	4.1
	38	3.7
	68	3.7
	95	3.7
	120	3.7
	129	3.7
	151	3.7
	179	3.7
	217	4.8
	287	7.7
Fig. 2D
	Day	IgM [g/L]	IgG [g/L]
	-5	3.71	10.91
	3	3.27	10.22
	5	2.49	8.87
	8	2.4	9.89
	9	2.15	9.36
	10	2	9.22
	11	1.97	9.24
	12	1.77	8.86
	15	1.43	8.21
	38	0.64	7.06
	66		4.55
	68	0.2
	95	0.11	4.8
	120	0.05	4.03
	129	0.05	3.82
	151	0.05	4.88
	179	0.09	4.72
	217	0.31	5.21
	287	0.81	7.82
Fig. 2E
	Day	IL-6 [g/L]	Neutrophils [Gpt/L]
	-5	2.5	5.87
	1	3.6	4.35
	2	4	16.66
	3	21.1	6.22
	4	4.5	11.62
	5	113	7.15
	6	166	2.1
	7	69.8	1.5
	8	66.6	0.86
	9	58.8	19.31
	10	57.9	10.72
	11	328	21.9
	12	167	8.59
	13	84.7	3.42
	14	85.6	4.17
	15	42.9	1.75
	16		1.67
	23		1.53
	31		1.4
	38	14.2	2.46
	39	5.1	11.77
	40	10.4	9.05
	57		3.29
	66		3.28
	67		3.03
	68	5.6	3.6
	93		3.85
	95	3.6	4.88
	109		3.42
	120	3.8	1.22
	129	4.6	5.13
	151	5	4.35
	179	2.5	3.64
	217	2.5	3.99
	287	2.5	3.55
