# Supplementary material for: Therapeutic effect of T-cell engager in two patients with autoimmune neuropathy
Source: Nat Commun. 2026 May 30;17:4816. doi: 10.1038/s41467-026-73819-1 (PMC13222356; doi:10.1038/s41467-026-73819-1)
Supplement: Supplementary file 4 — Source data [file 41467_2026_73819_MOESM4_ESM.zip › Source Data File Fig. 3.xlsx]

## Sheet: Fig. 3
Fig. 3A
	Day	Max. walking distance [m]	MAG antibody titer [1:x]	Ultrasound Pattern Sum Score right side	Nerve conduction velocity ulnar nerve [m/s]	INCAT	DML Ulnar Nerve [ms]
	0	125	1000	10	24.9	6	5.48
	3		1000
	5		1000
	8		1000
	10		1000
	15		320
	22		100
	33	160	32	6	30.6	5	4.79
	38		0
	45		0
	53		0
	61	450	0	6	33.6	4	4.5
	75		0
	95	450	0	3	38.6	4	4.92
	123	800	0	2	36.9	3	4.25
	165		0	2	46	3	3.29
	186	790	0	2	58.5	3	3.67
Fig. 3B
	Day	I-RODS	painDETECT Score
	0	20	11
	33	21	8
	61	29	7
	95	24	8
	123	25
	186	26	5
