# Supplementary material for: Therapeutic effect of T-cell engager in two patients with autoimmune neuropathy
Source: Nat Commun. 2026 May 30;17:4816. doi: 10.1038/s41467-026-73819-1 (PMC13222356; doi:10.1038/s41467-026-73819-1)
Supplement: Supplementary file 4 — Source data [file 41467_2026_73819_MOESM4_ESM.zip › Source Data File Fig. 4.xlsx]

## Sheet: Fig. 4
Fig. 4A
	Day	CD3+ T-Cells [N/µL]	CD19+ B-Cells [N/µL]
	0	1010	175
	2	90	97
	3	78	44
	4	57	39
	5	66	20
	8	204	4
	9	180	13
	10	142	3
	15	280	0
	22	554	0
	33	671	0
	45	587	0
	53	593	0
	61	525	0
	75	775	1
	95	987	0
	123	630	0
	165	581	0
	186	594	0
Fig. 4B
	Day	sBCMA [%]	M-Protein [g/L]
	0	100	2.7
	2	88
	3		2.2
	4	68
	5		1.8
	9	43	1.7
	10		1.7
	15		1.2
	22		1.1
	33	11	0
	61	3	0
	75		0
	95	56
	123		0
	165		0
	186	197	0
Fig. 4C
	Day	Nfl [pg/mL]
	0	46
	10	59
	33	46
	61	34
	95	34
	123	30
	165	27
	186	36
Fig. 4D
	Day	MAG-Ab titer [1:x]
	0	1000
	3	1000
	5	1000
	8	1000
	10	1000
	15	320
	22	100
	33	32
	38	0
	45	0
	53	0
	61	0
	75	0
	95	0
	123	0
	165	0
	186	0
Fig. 4E
	Day	IgM [g/L]	IgG [g/L]
	0	4.47	7.63
	3	3.69	7.03
	5	3.44	7.4
	8	2.6	6.88
	9	2.49	7.39
	10	1.95	6.34
	11		6.4
	15	1.63
	22	1.04	5.66
	33	0.52	4.79
	45	0.31	4.61
	61	0.16	3.95
	75	0.06	4.45
	95	0.05	3.91
	123	0.05	4.02
	165	0.05	3.39
	186	0.05	3.98
Fig. 4F
	Day	IL-6 [g/L]	Neutrophils [Gpt/L]
	0	4.3	3.83
	2	45.9	11.07
	3	21.6	3.1
	4	2.5	5.46
	5	53.1	4.34
	6	9.6	2.19
	7	3.9	2.26
	8	4	2.12
	9	2.5	10.56
	10	11.2	4.56
	15	9.7	3.67
	22	3.9	3.2
	33	3.8	3.28
	38	4.8	5.95
	45	4.8	4.11
	53		3.26
	61	3	3.07
	75	2.5	3.53
	95	3.8	4.88
	123	3	2.32
	165	25.2	6.37
	186	24	8.16
